# Supplementary material for: Post-operative breast cancer patients diagnosed with skeletal metastasis without bone pain had fewer skeletal-related events and deaths than those with bone pain
Source: BMC Cancer. 2010 Aug 13;10:423. doi: 10.1186/1471-2407-10-423 (PMC3161388; doi:10.1186/1471-2407-10-423)
Supplement: Additional file 1 — Patient demographics and tumor characteristics. Additional file 1 shows patients demographics and tumor characteristics. [file 1471-2407-10-423-S1.XLS]

## Sheet: Sheet1
Additional file 1. Patient demographics and tumor characteristics
	Total		Without pain		With pain
	(n=668)*1		(n=396, 59.5%)		(n=270, 40.5%)
	n	(%)*2	n	(%)	n	(%)	P value*3
Age(years)
-39yo	103	-15.4	55	-13.9	48	-17.8	0.673
40-49yo	233	-34.9	138	-34.8	94	-34.8
50-59yo	213	-31.9	129	-32.6	84	-31.1
60-69yo	96	-14.4	61	-15.4	35	-13
70-yo	23	-3.4	13	-3.3	9	-3.3
Menstruation
Premenopause	340	-51.4	198	-50.5	142	-53.2	0.5
Postmenopause	321	-48.6	194	-49.5	125	-46.8
Unknown	7		4		3
T stage
T0	3	-0.5	2	-0.5	1	-0.4	0.733
T1	102	-15.3	58	-14.7	44	-16.4
T2 small	182	-27.3	114	-28.9	68	-25.3
T2 large	174	-26.1	97	-24.6	76	-28.3
T3	93	-14	53	-13.4	39	-14.5
T4	112	-16.8	71	-18	41	-15.3
Unknown	2		1		1
pN stage
pN0	152	-23.2	77	-19.8	75	-28.5	0.076
pN1	270	-41.3	161	-41.4	107	-40.7
pN2	133	-20.3	84	-21.6	49	-18.6
pN3	80	-12.2	54	-13.9	26	-9.9
M1	19	-2.9	13	-3.3	6	-2.3
Unknown	14		7		7
Histopathology
a1	74	-11.2	44	-11.2	30	-11.2	0.886
a2	142	-21.5	81	-20.7	61	-22.8
a3	383	-57.9	231	-58.9	150	-56
b3	47	-7.1	28	-7.1	19	-7.1
Others	16	-2.4	8	-2	8	-3
Unknown	6		4		2
Estrogen receptor
Positive	216	-37.3	130	-37.8	86	-36.9	0.83
Negative	363	-62.7	214	-62.2	147	-63.1
Unknown	89		52		37
Progesterone receptor
Positive	308	-53.6	185	-54.3	122	-52.6	0.695
Negative	267	-46.4	156	-45.7	110	-47.4
Unknown	93		55		38
CEA
Positive (>5.0)	235	-36.3	140	-36.3	94	-36.3	0.995
Negative	412	-63.7	246	-63.7	165	-63.7
Unknown	21		10		11
CA15-3
Positive (>30.0)	258	-39.8	135	-35.1	122	-46.6	0.003
Negative	391	-60.2	250	-64.9	140	-53.4
Unknown	19		11		8
Number of skeletal metastasis
Solitary	265	-41	186	-47	79	-29	0.0001
Multiple	401	-59	210	-53	191	-71
*1 Two patients were unknown regarding pain.
*2 The percentage was calculated without unknown data.
*3 The P value was calculated by the chi square test.
