# Supplementary material for: Post-operative breast cancer patients diagnosed with skeletal metastasis without bone pain had fewer skeletal-related events and deaths than those with bone pain
Source: BMC Cancer. 2010 Aug 13;10:423. doi: 10.1186/1471-2407-10-423 (PMC3161388; doi:10.1186/1471-2407-10-423)
Supplement: Additional file 2 — Skeletal related events and pain. Additional file 2 shows skeletal related events with and without pain. [file 1471-2407-10-423-S2.XLS]

## Sheet: Sheet1
Additional file 2. Skeletal related events and pain.
		no pain	with pain
Skeletal related events*
radiotherapy		172	145
pathologic fracture		9	12
spinal cord paralysis		7	8
orthopedic surgery		1	1
morphine use		34	32
hypercalcemia		11	13
no		162	61
Total		396	270
*; First skeletal related events.
