# Supplementary material for: Post-operative breast cancer patients diagnosed with skeletal metastasis without bone pain had fewer skeletal-related events and deaths than those with bone pain
Source: BMC Cancer. 2010 Aug 13;10:423. doi: 10.1186/1471-2407-10-423 (PMC3161388; doi:10.1186/1471-2407-10-423)
Supplement: Additional file 3 — Cox propotional hazard analysis as predicotors of SRE. Additional file 3 shows the results of Cox propotional hazard analysis as predicotors of SRE. [file 1471-2407-10-423-S3.XLS]

## Sheet: Sheet1
Additional file 3. Cox propotional hazard analysis as predicotors of SRE
	Univariate analysis			Multivariate analysis (adjusted)*
	Hazards	(95%CI)	P	Hazards	(95%CI)	P
	ratio			ratio
Age(years, base: ≦49)
≧50	1.047	(0.869, 1.261)	0.629	Not included**
Menstruation(base: Premenopause)
Postmenopause	1.027	(0.852, 1.239)	0.776	Not included
CEA(base: Negative)
Positive	1.443	(1.183, 1.762)	<0.001	1.566	(1.262, 1.942)	<0.001
CA15-3(base: Negative)
Positive	1.291	(1.062, 1.569)	0.01	Not included
T stage(base: ≦T2 small)
≧T2 large	1.22	(1.009, 1.475)	0.04	Not included
pN stage(base: pN0)
≧pN1	0.912	(0.732, 1.136)	0.41	Not included
Histopathology(base: a1)
a2	1.147	(0.800, 1.643)	0.456	Not included
a3	1.049	(0.759, 1.449)	0.772	Not included
b3	0.913	(0.580, 1.438)	0.695	0.605	(0.393, 0.931)	0.022
Others	1.314	(0.692, 2.495)	0.404	Not included
Estrogen receptor(base: Positive)
Negative	1.352	(1.098, 1.666)	0.005	Not included
Progesterone receptor(base: Positive)
Negative	1.551	(1.267, 1.897)	<0.001	1.514	(1.231, 1.861)	<0.001
Metastatic lesion (base: Solitary)
Multiple	1.374	(1.136, 1.662)	0.001	1.225	(0.987, 1.519)	0.066
Pain(base: No pain)
With pain	2.267	(1.877, 2.737)	<0.001	2.155	(1.743, 2.664)	<0.001
*: Forward stepwise method with likelihood. A factor of metastatic lesion was included as an adjusting factor.
**: Not included: these factors were analyzed, but these factors were not included in this model.
