# Supplementary material for: Post-operative breast cancer patients diagnosed with skeletal metastasis without bone pain had fewer skeletal-related events and deaths than those with bone pain
Source: BMC Cancer. 2010 Aug 13;10:423. doi: 10.1186/1471-2407-10-423 (PMC3161388; doi:10.1186/1471-2407-10-423)
Supplement: Additional file 4 — Cox propotional hazard analysis as predicotors of CSD. Additional file 4 shows the results of Cox propotional hazard analysis as predicotors of CSD. [file 1471-2407-10-423-S4.XLS]

## Sheet: Sheet1
Additional file 4. Cox propotional hazard analysis as predicotors of CSD
	Univariate analysis			Multivariate analysis (adjusted)*
	Hazards	(95%CI)	P	Hazards	(95%CI)	P
	ratio			ratio
Age(years, base: ≦49)
≧50	1.235	(1.041, 1.466)	0.016	0.746	(0.558, 0.997)	0.047
Menstruation(base: Premenopause)
Postmenopause	1.309	(1.101, 1.555)	0.002	1.516	(1.132, 20.31)	0.005
CEA(base: Negative)
Positive	1.851	(1.544, 2.220)	<0.001	1.619	(1.304, 2.010)	<0.001
CA15-3(base: Negative)
Positive	1.778	(1.489, 2.123)	<0.001	1.355	(1.100, 1.670)	0.004
T stage(base: ≦T2small)
≧T2 large	1.508	(1.264, 1.799)	<0.001	1.191	(0.978, 1.450)	0.082
pN stage(base: pN0)
≧pN1	1.337	(1.080, 1.656)	0.008	1.333	(1.040, 1.708)	0.023
Histopathology(base: a1)
a2	0.978	(0.712, 1.343)	0.89	not included**
a3	0.911	(0.688, 1.206)	0.515	not included
b3	0.749	(0.492, 1.141)	0.178	0.659	(0.444, 0.979)	0.039
Others	0.867	(0.455, 1.654)	0.666	not included
Estrogen receptor(base: Positive)
Negative	1.498	(1.240, 1.810)	<0.001	1.3	(1.057, 1.599)	0.013
Progesterone receptor(base: Positive)
Negative	1.951	(1.624, 2.343)	<0.001	1.947	(1.574, 2.408)	<0.001
Metastatic lesion (base: Solitary)
Multiple	1.791	(1.502, 2.135)	<0.001	1.604	(1.318, 1.953)	<0.001
Pain(base: None)
With pain	1.441	(1.211, 1.715)	<0.001	1.521	(1.252, 1.848)	<0.001
*: Forward stepwise method with likelihood.
**: Not included: these factors were analyzed, but these factors were not included in this model.
