# Supplementary material for: Post-operative breast cancer patients diagnosed with skeletal metastasis without bone pain had fewer skeletal-related events and deaths than those with bone pain
Source: BMC Cancer. 2010 Aug 13;10:423. doi: 10.1186/1471-2407-10-423 (PMC3161388; doi:10.1186/1471-2407-10-423)
Supplement: Additional file 5 — Revised skeletal related events* and pain. Additional file 5 shows revised skeletal related events and pain. Revised skeletal related events (SREs) were the events where the first RT was not counted as events. RT at least 3 months apart from the first RT was regarded as revised SRE. [file 1471-2407-10-423-S5.XLS]

## Sheet: Sheet1
Table 2. Skeletal related events and pain.
		no pain	with pain
Skeletal related events*
radiotherapy		172	145
pathologic fracture		9	12
spinal cord paralysis		7	8
orthopedic surgery		1	1
morphine use		34	32
hypercalcemia		11	13
no		162	61
Total		396	270
*; First skeletal related events.

## Sheet: Sheet2
Additional file 5. Revised skeletal related events* and pain.
		no pain	with pain
Skeletal related events*
radiotherapy**		49	33
pathologic fracture		27	27
spinal cord paralysis		16	19
orthopedic surgery		1	1
morphine use		50	44
hypercalcemia		22	24
no		231	122
Total		396	270
*; Revised skeletal related events (SREs) were the events where the first RT was not counted as events.
**; RT at least 3 months apart from the first RT was regarded as revised SRE.
