# Supplementary material for: Post-operative breast cancer patients diagnosed with skeletal metastasis without bone pain had fewer skeletal-related events and deaths than those with bone pain
Source: BMC Cancer. 2010 Aug 13;10:423. doi: 10.1186/1471-2407-10-423 (PMC3161388; doi:10.1186/1471-2407-10-423)
Supplement: Additional file 6 — Cox propotional hazard analysis as predicotors of revised SRE. Additional file 6 shows the results of Cox proportional hazard analysis as predictors of revised SRE. Revised skeletal related events (SRE) were the events where the first RT was not counted as events. RT at least 3 months apart from the first RT was regarded as revised SRE. [file 1471-2407-10-423-S6.xls]

## Sheet: Sheet1
Additional file 6. Cox propotional hazard analysis as predicotors of revised SRE
	Univariate analysis			Multivariate analysis (adjusted)*
	Hazards	(95%CI)	P	Hazards	(95%CI)	P
	ratio			ratio
Age(years, base: ≦49)
≧50	1.039	(0.833, 1.296)	0.734	Not included**
Menstruation(base: Premenopause)
Postmenopause	1.125	(0.900, 1.406)	0.299	Not included
CEA(base: Negative)
Positive	1.551	(1.227, 1.962)	<0.001	1.733	(1.359, 2.211)	<0.001
CA15-3(base: Negative)
Positive	1.481	(1.176, 1.864)	0.001	Not included
T stage(base: ≦T2 small)
≧T2 large	1.462	(1163, 1.838)	0.001	1.293	(1.015, 1.647)
pN stage(base: pN0)
≧pN1	1.119	(0.853, 1.468)	0.41	Not included
Histopathology(base: a1)
a2	1.367	(0.876, 1.367)	0.168	Not included
a3	1.141	(0.762, 1.711)	0.522	Not included
b3	1.254	(0.731, 2.149)	0.411	Not included
Others	1.482	(0.672, 3.269)	0.33	Not included
Estrogen receptor(base: Positive)
Negative	1.38	(1.081, 1.761)	0.001	Not included
Progesterone receptor(base: Positive)
Negative	1.358	(1.068 1.726)	<0.001	1.353	(1.058, 1.731)	0.016
Metastatic lesion (base: Solitary)
Multiple	1.877	(1.493, 2.361)	<0.001	1.748	(1.374, 2.224)	<0.001
Pain(base: None)
With pain	1.766	(1.414, 2.205)	<0.001	1.736	(1.376, 2.192)	<0.001
*: Forward stepwise method with likelihood. A factor of metastatic lesion was included as an adjusting factor.
**: Not included: these factors were analyzed, but these factors were not included in this model.
